# Supplementary material for: Artificial Intelligence Physician Avatars for Patient Education: A Pilot Study
Source: J Clin Med. 2025 Dec 4;14(23):8595. doi: 10.3390/jcm14238595 (PMC12692777; doi:10.3390/jcm14238595)
Supplement: Supplementary file 1 [file jcm-14-08595-s001.zip]

Archive with 2 entries (2 files):
- Supplementary material - Qualitative Analysis.pdf
- Supplementary Video S1.mp4
